# Supplementary material for: Multivisceral Resection for Locally Advanced Gastric Cancer: A Systematic Review and Evidence Quality Assessment
Source: J Clin Med. 2023 Nov 28;12(23):7360. doi: 10.3390/jcm12237360 (PMC10707710; doi:10.3390/jcm12237360)
Supplement: Supplementary file 1 [file jcm-12-07360-s001.zip]

Archive with 1 entries (1 files):
- jcm-2667960-supplementary.pdf
